# Supplementary material for: Grape-Seed Proanthocyanidins Modulate Adipose Tissue Adaptations to Obesity in a Photoperiod-Dependent Manner in Fischer 344 Rats
Source: Nutrients. 2023 Feb 19;15(4):1037. doi: 10.3390/nu15041037 (PMC9967183; doi:10.3390/nu15041037)
Supplement: Supplementary file 1 [file nutrients-15-01037-s001.zip]

Archive with 1 entries (1 files):
- nutrients-2236502-supplementary.pdf
